# Supplementary material for: No Association of Coffee Consumption with Gastric Ulcer, Duodenal Ulcer, Reflux Esophagitis, and Non-Erosive Reflux Disease: A Cross-Sectional Study of 8,013 Healthy Subjects in Japan
Source: PLoS One. 2013 Jun 12;8(6):e65996. doi: 10.1371/journal.pone.0065996 (PMC3680393; doi:10.1371/journal.pone.0065996)
Supplement: Table S1 — Summary characteristics of cohort or case-control studies were included from the meta-analysis that compare the relationship of coffee and peptic ulcer. (XLS) [file pone.0065996.s002.xls]

## Sheet: Table S1
Table S1. Summary characteristics of cohort or case-control studies were included from the meta-analysis that compare the relationship of coffee and peptic ulcer.
Study	Study population	Study period	Study design	Type of Ulcer		Case/Cohort or controls	Coffee Consumption	OR/RR(95%CI)	Adjustments
Nakamura et al. (1983) [1]	Japan	Not specified	Case-Control	GU,DU		GU 110/169 DU 64/52	0 cups/day ≤1 cups/day ≤2 cups/day ≤3 cups/day ≤4 cups/day ≤5 cups/day >5 cups/day 0 cups/day ≤1 cups/day ≤2 cups/day ≤3 cups/day ≤4 cups/day ≤5 cups/day >5 cups/day	reference 0.69 (0.37-1.26) 0.74 (0.38-1.44) 0.63 (0.28-1.41) 3.77 (0.72-19.72) reference 1.86 (0.74-4.64) 1.24 (0.45-3.41) 1.31 (0.31-5.60) 1.05 (0.19-5.83)	Not specified
Misaki et al. (1983) [2]	Japan	1982	Case-Control	GU,DU		GU 65/65 DU 61/61	Almost never A cup ever 1 to 3 days More than 2 cups daily Almost never A cup ever 1 to 3 days More than 2 cups daily	reference 1.59 (0.70-4.11) 3.26 (1.32-8.01) reference 1.90 (0.80-4.49) 1.89 (0.72-4.92)	Age, sex
Ostensen et al. (1985) [3]	Norway	1980-1983	Prospective	GU,DU		GU 141/141 DU 140/140	0 cups/day 1-10 cups/day >10 cups/day 0 cups/day 1-10 cups/day >10 cups/day	reference 0.19 (0.07-0.51) 0.10 (0.02-0.36) reference 0.38 (0.14-1.02) 0.63 (0.19-2.06)	Not specified
Eisig et al. (1989) [4]	Brazil	Not specified	Case-Control	DU		150/100	0 ml 1-100 ml 101-300 ml 301-500 ml >500 ml	reference 1.66 (0.71-3.91) 2.20 (1.02-4.75) 2.23 (0.82-6.10) 18.91 (4.93-72.54)	Not specified
Elta et al. (1990) [5]	United States	Not specified	Case-Control	DU		58/55	non-intake intake	reference 1.36 (0.64-2.90)	Not specified
Kato et al. (1992) [6]	United States	1965-1968	Prospective	GU,DU		GU 274/7072 DU 148/7072	<1 cups/day 1 cups/day ≥2 cups/day <1 cups/day 1 cups/day ≥2 cups/day	reference 1.0 (0.7-1.5) 1.2 (0.8-1.7) reference 0.8 (0.5-1.2) 0.7 (0.4-1.1)	Age, pack-years of cigarette smoking
Farsakh et al. (2002) [7]	Jordan	1998-1999	Case-Control	DU		290/161	Not at all 1-2 cups/day 3-5 cups/day 6 and more	reference 0.70 (0.31-1.59) 1.43 (0.57-3.54) 1.69 (0.70-4.06)	Not specified
Paffenbarger et al. (1974) [8]	United States	1916-1950	Prospective	PU		243/10941	No 1 cups/day ≥2 cups/day Yes, unspecified	reference 1.19 (1.02-1.40) 1.53 (1.17-2.02) 1.52 (1.09-2.14)	Not specified
Araki. (1985) [9]	Japan	1978-1981	Case-Control	PU		74/74	non-intake intake	reference 0.85 (0.44-1.63)	Age, sex, type of work, job position
Sugisawa et al. (1998) [10]	Japan	1989-1991	Prospective	PU		430/9204	None 1-2 cups/day 3-4 cups/day ≥ 5 cups/day	reference 0.81 (0.66-0.99) 1.15 (0.92-1.42) 1.35 (0.96-1.91)	Age
GU, Gastric ulcer; DU, Duodenal ulcer, PU, Peptic ulcer; CI, confidence interval; OR, odds ratio; RR, relative risk.
