# Supplementary material for: No Association of Coffee Consumption with Gastric Ulcer, Duodenal Ulcer, Reflux Esophagitis, and Non-Erosive Reflux Disease: A Cross-Sectional Study of 8,013 Healthy Subjects in Japan
Source: PLoS One. 2013 Jun 12;8(6):e65996. doi: 10.1371/journal.pone.0065996 (PMC3680393; doi:10.1371/journal.pone.0065996)
Supplement: Table S2 — Summary characteristics of cohort or case-control studies were excluded from the meta-analysis that compare the association of coffee and peptic ulcer. (XLS) [file pone.0065996.s003.xls]

## Sheet: Table S2
Table S2. Summary characteristics of cohort or case-control studies were excluded from the meta-analysis that compare the association of coffee and peptic ulcer.
Study	Study population	Study period	Study design	Type of Ulcer		Case/Cohort or controls	Coffee Consumption	OR/RR(95%CI)	Adjustments
Friedman et al.(1974) [11]		1964-1968	Prospective	PU		2597/36656	> 6 cups/day ≤ 6 cups/day	- -	Not specified
Nechige te al.(1981) [12]	Japan	Not specified	Case-Control	GU,DU		GU 77/128 DU 56/128	NON <5 cups/day ≥5 cups/day NON <5 cups/day ≥5 cups/day	- - - - - -	Not specified
Watanabe et al. (1992) [13]	Japan	1980-1990	Case-Control	GU,DU		GU 257/588 DU 179/588	Daily Daily Daily(multivariate)	1.11(0.82-1.51) 1.57(1.11-2.22) 1.19(0.81-1.73)	Crude Crude Age, sex, smoking, spice consumption, coffee consumpution
Aldoori et al. (1997) [14]	United States	1986-1992	Prospective	DU		Caffeinated Coffee 136/47806 Decaffeinated Coffee 134/47806	Almost never 1-3/month to 1/day 2-3/day ≥4-5/day Almost never 1-3/month to 1/day 2-3/day ≥4-5/day	reference 1.03(0.69-1.56) 0.93(0.58-1.48) 0.62(0.31-1.26) reference 1.12(0.78-1.62) 0.70(0.37-1.33) 1.03(0.41-2.59)	Age, energy-adjusted dietary fiber, BMI, smoking, and use of NSAIDs and aspirin
Rosenstock et al. (2003) [15]	Denmark	1993-1994	Prospective	PU		732/2416	0–3 cups/day 4-5 cups/day 6-8 cups/day ≥9	reference 0.7(0.4-1.4) 1.0(0.5-1.8) 1.6(0.3-1.1)	Age, sex
GU, Gastric ulcer; DU, Duodenal ulcer, PU, Peptic ulcer; CI, confidence interval; OR, odds ratio; RR, relative risk.
